# Supplementary material for: Health Technology Assessment Process for Oncology Drugs: Impact of CADTH Changes on Public Payer Reimbursement Recommendations
Source: Curr Oncol. 2022 Mar 1;29(3):1514–26. doi: 10.3390/curroncol29030127 (PMC8947453; doi:10.3390/curroncol29030127)
Supplement: Supplementary file 1 [file curroncol-29-00127-s001.zip]

Archive with 1 entries (1 files):
- curroncol-1595326-supplementary.pdf
